# Supplementary material for: Local Difference Measures between Complex Networks for Dynamical System Model Evaluation
Source: PLoS One. 2015 Apr 9;10(4):e0118088. doi: 10.1371/journal.pone.0118088 (PMC4391794; doi:10.1371/journal.pone.0118088)
Supplement: S1 Data — (ZIP) [file pone.0118088.s001.zip]

Archive with 1 entries (1 files):
- S1_Data.gz
