# Supplementary material for: Local Difference Measures between Complex Networks for Dynamical System Model Evaluation
Source: PLoS One. 2015 Apr 9;10(4):e0118088. doi: 10.1371/journal.pone.0118088 (PMC4391794; doi:10.1371/journal.pone.0118088)
Supplement: S4 Data — From these data it is possible to reconstruct the ensemble of STARS precipitation space-time series used in this study. (ZIP) [file pone.0118088.s004.zip]

Archive with 1 entries (1 files):
- S4_Data.gz
